# Supplementary material for: Template subtraction based methods for non-invasive fetal electrocardiography extraction
Source: Sci Rep. 2024 Jan 5;14:630. doi: 10.1038/s41598-024-51213-5 (PMC10770155; doi:10.1038/s41598-024-51213-5)
Supplement: Supplementary file 2 — Supplementary Information. [file 41598_2024_51213_MOESM2_ESM.xlsx]

## Sheet: wavelets
Parameter	F1
	Labour	Pregnancy	Both
bior1.1	94.0507	91.4456	92.8665
bior1.3	93.9483	95.25	94.54
bior1.5	93.7625	95.1744	94.4043
bior2.2	92.2328	91.5684	91.9308
bior2.4	92.1073	91.1308	91.6635
bior2.6	92.0337	90.9056	91.5209
bior2.8	92.005	90.7718	91.4445
bior3.1	89.8937	89.1022	89.5339
bior3.3	87.448	80.1658	84.1379
bior3.5	89.0662	82.3834	86.0285
bior3.7	89.4817	82.8188	86.4531
bior3.9	89.45	82.9684	86.5038
bior4.4	91.1493	89.6398	90.4632
bior5.5	89.2465	86.8826	88.172
bior6.8	88.9068	86.264	87.7055
coif1	93.2122	94.3516	93.7301
coif2	91.2743	91.3044	91.288
coif3	89.1708	86.7846	88.0862
coif4	88.1677	85.2122	86.8243
coif5	86.6358	83.4906	85.2062
db1	94.0507	91.4456	92.8665
db2	93.2653	94.4586	93.8077
db3	92.3095	92.4084	92.3545
db4	91.2772	93.4556	92.2674
db5	90.592	89.4634	90.079
db6	89.8035	89.8138	89.8082
db7	89.0063	88.4386	88.7483
db8	88.0765	86.2104	87.2283
db9	87.773	85.8924	86.9182
db10	87.4685	84.6852	86.2034
db11	86.2967	83.567	85.0559
db12	86.0985	82.8782	84.6347
db13	85.2228	81.8562	83.6925
db14	83.5505	81.2792	82.5181
db15	83.8482	80.8698	82.4944
db16	82.403	80.6188	81.592
db17	79.8772	79.952	79.9112
db18	79.9517	79.8656	79.9125
db19	79.0918	79.6832	79.3606
db20	78.479	79.4626	78.9261
db21	77.8	79.3166	78.4894
db22	77.8562	78.9906	78.3718
db23	77.872	78.586	78.1965
db24	77.8498	78.3748	78.0885
db25	77.8472	78.15	77.9848
db26	77.9742	77.7778	77.8849
db27	77.9583	77.0938	77.5654
db28	76.5467	77.0706	76.7848
db29	76.334	76.8618	76.5739
db30	78.0195	76.2636	77.2214
db31	76.5235	75.9448	76.2605
db32	73.7427	75.2828	74.4427
db33	71.3735	75.254	73.1374
db34	75.3347	74.8114	75.0968
db35	73.7372	73.5782	73.6649
db36	70.0788	73.2204	71.5068
db37	66.41	72.7688	69.3004
db38	67.2592	72.6434	69.7065
db39	68.0612	71.4432	69.5985
db40	65.3255	70.4506	67.6551
db41	61.923	70.4662	65.8063
db42	60.3268	70.8078	65.0909
db43	62.9538	69.3126	65.8442
db44	60.3667	68.1072	63.8851
db45	58.1293	67.8254	62.5366
fk4	93.5777	94.696	94.086
fk6	91.6092	92.751	92.1282
fk8	89.3835	88.144	88.8201
fk14	84.787	80.4704	82.8249
fk18	82.8863	78.8742	81.0626
fk22	82.0782	78.6804	80.5337
gaus1	94.715	95.7974	95.207
gaus2	95.2138	96.206	95.6648
gaus3	94.7983	96.893	95.7505
gaus4	93.9495	96.164	94.9561
gaus5	92.8047	94.5034	93.5768
gaus6	91.1805	92.8846	91.9551
gaus7	89.6358	87.4448	88.6399
gaus8	87.7308	82.9264	85.547
rbio1.1	94.0507	91.4456	92.8665
rbio1.3	91.9205	91.6724	91.8077
rbio1.5	90.3502	89.79	90.0955
rbio2.2	94.1277	95.6592	94.8238
rbio2.4	92.619	93.6422	93.0841
rbio2.6	90.639	91.465	91.0145
rbio2.8	88.9197	88.6612	88.8022
rbio3.1	94.6202	95.0936	94.8354
rbio3.3	93.5912	95.1826	94.3145
rbio3.5	92.669	94.156	93.3449
rbio3.7	91.0362	92.608	91.7506
rbio3.9	89.6697	90.6246	90.1037
rbio4.4	92.2678	93.4708	92.8146
rbio5.5	91.714	92.4926	92.0679
rbio6.8	89.0482	86.9	88.0717
sym1	94.1687	91.4492	92.9325
sym2	93.3413	94.4618	93.8506
sym3	92.35	92.4404	92.3911
sym4	91.815	91.5802	91.7083
sym5	90.6323	88.7996	89.7993
sym6	89.8885	86.67	88.4255
sym7	89.409	86.6004	88.1324
sym8	88.5505	85.8106	87.3051
sym9	87.9182	83.3876	85.8588
sym10	87.1207	84.0806	85.7388
sym11	86.8697	83.7786	85.4646
sym12	86.4708	82.8522	84.826
sym13	86.3475	81.1514	83.9856
sym14	85.432	80.8224	83.3367
sym15	84.8655	80.591	82.9225
sym16	84.6483	79.6716	82.3862
sym17	84.7132	80.3428	82.7266
sym18	84.6097	80.4268	82.7084
sym19	84.399	79.6722	82.2505
sym20	83.7573	79.4594	81.8037
sym21	84.0037	79.3244	81.8767
sym22	83.7508	79.3892	81.7683
sym23	83.4728	79.2794	81.5667
sym24	83.6327	79.847	81.9119
sym25	83.451	79.6104	81.7053
sym26	83.5147	78.8746	81.4055
sym27	83.3813	78.761	81.2812
sym28	82.7713	79.058	81.0835
sym29	83.0037	78.915	81.1452
sym30	82.7283	79.2616	81.1525
